# Supplementary material for: Increasing Role of Targeted Immunotherapies in the Treatment of AML
Source: Int J Mol Sci. 2022 Mar 18;23(6):3304. doi: 10.3390/ijms23063304 (PMC8953556; doi:10.3390/ijms23063304)
Supplement: Supplementary file 1 [file ijms-23-03304-s001.zip]

Archive with 1 entries (1 files):
- ijms-1580488-supplementary.pdf
